# Supplementary material for: hnRNP A1 Regulates Alternative Splicing of Tau Exon 10 by Targeting 3′ Splice Sites
Source: Cells. 2020 Apr 10;9(4):936. doi: 10.3390/cells9040936 (PMC7226981; doi:10.3390/cells9040936)
Supplement: Supplementary file 1 [file cells-09-00936-s001.zip]

Archive with 1 entries (1 files):
- cells-773100-supplementary.xlsx
