# Supplementary material for: hnRNP A1 Regulates Alternative Splicing of Tau Exon 10 by Targeting 3′ Splice Sites
Source: Cells. 2020 Apr 10;9(4):936. doi: 10.3390/cells9040936 (PMC7226981; doi:10.3390/cells9040936)
Supplement: Supplementary file 1 [file cells-09-00936-s001.zip › cells-773100-supplementary.xlsx]

## Sheet: Sheet1
Primer Name	Sequence (5’-3’)
E8F	CAACGCCACCAGGATTCCAGCAAA
E11R	ATGTTGCCTAATGAGCCACACTTG
E10F	TCCAGTCCAAGTGTGGCTC
E10R	GAGCCACACTTGGACTGGA
E9F(E)	CGGAATTCCGGTGAACCTCCAAAATC
E11R(X)	CCCTCGAGGGCTGGTTTATGATGGATG
I9F	CCTGTTAATCGGACAGCCATCCTTTTGTGA
I9R	TCACAAAAGGATGGCTGTCCGATTAACAGG
E9-10R(X)	CCGCTCGAGACTGCCGCCTCCCGG
E10-11F(E)	CCGGAATTCGTGCAGATAATTAATAAGA
MutF	TGGCTACCACAGACGCAGATAAT
MutR	ATTATCTGCGTCTGTGGTAGCCA
pcDNAF	CACTGCTTACTGGCTTATCGAA
pcDNAR	CTAGAAGGCACAGTCGAGGCT
A1F	ACATATGCCACTGTGGAGGAG
A1R	CTTGCTTTGACAGGGCTTTTC
GAPDHF	ACCACAGTCCATGCCATCA
GAPDHR	TCCACCACCCTGTTGCTGTA
A1	CAAAGGUGC
A1m	CACAGACGC
